# Supplementary material for: SpikeSegNet-a deep learning approach utilizing encoder-decoder network with hourglass for spike segmentation and counting in wheat plant from visual imaging
Source: Plant Methods. 2020 Mar 18;16:40. doi: 10.1186/s13007-020-00582-9 (PMC7079463; doi:10.1186/s13007-020-00582-9)
Supplement: Supplementary file 1 — Additional file 1. Names of the genotypes used for the study. [file 13007_2020_582_MOESM1_ESM.xlsx]

## Sheet: Sheet1
Plant no.	Genotype	Spike Count
0	10_C_Choti Lerma_NUE_R1	14
1	10_C_Choti Lerma_NUE_R2	11
2	10_C_Choti Lerma_NUE_R3	15
3	10_D_Choti Lerma_NUE_R1	10
4	10_D_Choti Lerma_NUE_R2	8
5	10_D_Choti Lerma_NUE_R3	10
6	10_N_Choti Lerma_NUE_R1	14
7	10_N_Choti Lerma_NUE_R2	11
8	10_N_Choti Lerma_NUE_R3	9
9	11_C_HD2851_NUE_R1	9
10	11_C_HD2851_NUE_R2	4
11	11_C_HD2851_NUE_R3	13
12	11_D_HD2851_NUE_R1	10
13	11_D_HD2851_NUE_R2	10
14	11_D_HD2851_NUE_R3	8
15	11_N_HD2851_NUE_R1	13
16	11_N_HD2851_NUE_R2	14
17	11_N_HD2851_NUE_R3	16
18	12_C_HUW468_NUE_R1	12
19	12_C_HUW468_NUE_R2	8
20	12_C_HUW468_NUE_R3	12
21	12_D_HUW468_NUE_R1	9
22	12_D_HUW468_NUE_R2	11
23	12_D_HUW468_NUE_R3	8
24	12_N_HUW468_NUE_R1	11
25	12_N_HUW468_NUE_R2	10
26	12_N_HUW468_NUE_R3	11
27	13_C_HD2985_NUE_R1	5
28	13_C_HD2985_NUE_R2	8
29	13_C_HD2985_NUE_R3	16
30	13_D_HD2985_NUE_R1	6
31	13_D_HD2985_NUE_R2	7
32	13_D_HD2985_NUE_R3	10
33	13_N_HD2985_NUE_R1	9
34	13_N_HD2985_NUE_R2	8
35	13_N_HD2985_NUE_R3	7
36	14_C_HD3086_NUE_R1	18
37	14_C_HD3086_NUE_R2	12
38	14_C_HD3086_NUE_R3	12
39	14_D_HD3086_NUE_R1	12
40	14_D_HD3086_NUE_R2	11
41	14_D_HD3086_NUE_R3	12
42	14_N_HD3086_NUE_R1	9
43	14_N_HD3086_NUE_R2	9
44	14_N_HD3086_NUE_R3	12
45	15_C_HD2009_NUE_R1	13
46	15_C_HD2009_NUE_R2	12
47	15_C_HD2009_NUE_R3	14
48	15_D_HD2009_NUE_R1	10
49	15_D_HD2009_NUE_R2	9
50	15_D_HD2009_NUE_R3	5
51	15_N_HD2009_NUE_R1	12
52	15_N_HD2009_NUE_R2	13
53	15_N_HD2009_NUE_R3	11
54	16_C_Sytnetic 46_NUE_R1	22
55	16_C_Sytnetic 46_NUE_R2	7
56	16_C_Sytnetic 46_NUE_R3	28
57	16_D_Sytnetic 46_NUE_R1	14
58	16_D_Sytnetic 46_NUE_R2	14
59	16_D_Sytnetic 46_NUE_R3	12
60	16_N_Sytnetic 46_NUE_R1	11
61	16_N_Sytnetic 46_NUE_R2	14
62	16_N_Sytnetic 46_NUE_R3	14
63	17_C_HD2932_NUE_R1	6
64	17_C_HD2932_NUE_R2	6
65	17_C_HD2932_NUE_R3	10
66	17_D_HD2932_NUE_R1	8
67	17_D_HD2932_NUE_R2	5
68	17_D_HD2932_NUE_R3	8
69	17_N_HD2932_NUE_R1	12
70	17_N_HD2932_NUE_R2	12
71	17_N_HD2932_NUE_R3	10
72	18_C_GW322_NUE_R1	0
73	18_C_GW322_NUE_R2	15
74	18_C_GW322_NUE_R3	15
75	18_D_GW322_NUE_R1	9
76	18_D_GW322_NUE_R2	9
77	18_D_GW322_NUE_R3	12
78	18_N_GW322_NUE_R1	10
79	18_N_GW322_NUE_R2	12
80	18_N_GW322_NUE_R3	10
81	19_C_HD2987_NUE_R1	10
82	19_C_HD2987_NUE_R2	9
83	19_C_HD2987_NUE_R3	13
84	19_D_HD2987_NUE_R1	11
85	19_D_HD2987_NUE_R2	10
86	19_D_HD2987_NUE_R3	11
87	19_N_HD2987_NUE_R1	12
88	19_N_HD2987_NUE_R2	16
89	19_N_HD2987_NUE_R3	15
90	1_C_Lok1_NUE_R1	16
91	1_C_Lok1_NUE_R2	13
92	1_C_Lok1_NUE_R3	14
93	1_D_Lok1_NUE_R1	2
94	1_D_Lok1_NUE_R2	0
95	1_D_Lok1_NUE_R3	15
96	1_N_Lok1_NUE_R1	17
97	1_N_Lok1_NUE_R2	17
98	1_N_Lok1_NUE_R3	14
99	20_C_HD 2888_NUE_R1	14
100	20_C_HD 2888_NUE_R2	29
101	20_C_HD 2888_NUE_R3	27
102	20_D_HD 2888_NUE_R1	17
103	20_D_HD 2888_NUE_R2	21
104	20_D_HD 2888_NUE_R3	18
105	20_N_HD 2888_NUE_R1	19
106	20_N_HD 2888_NUE_R2	15
107	20_N_HD 2888_NUE_R3	18
108	21_C_HI 1500_NUE_R1	25
109	21_C_HI 1500_NUE_R2	20
110	21_C_HI 1500_NUE_R3	26
111	21_D_HI 1500_NUE_R1	27
112	21_D_HI 1500_NUE_R2	16
113	21_D_HI 1500_NUE_R3	18
114	21_N_HI 1500_NUE_R1	13
115	21_N_HI 1500_NUE_R2	6
116	21_N_HI 1500_NUE_R3	16
117	22_C_PBW550_NUE_R1	9
118	22_C_PBW550_NUE_R2	8
119	22_C_PBW550_NUE_R3	10
120	22_D_PBW550_NUE_R1	9
121	22_D_PBW550_NUE_R2	12
122	22_D_PBW550_NUE_R3	10
123	22_N_PBW550_NUE_R1	10
124	22_N_PBW550_NUE_R2	11
125	22_N_PBW550_NUE_R3	8
126	23_C_Kauz-AA-Kauz_NUE_R1	10
127	23_C_Kauz-AA-Kauz_NUE_R2	11
128	23_C_Kauz-AA-Kauz_NUE_R3	7
129	23_D_Kauz-AA-Kauz_NUE_R1	7
130	23_D_Kauz-AA-Kauz_NUE_R2	8
131	23_D_Kauz-AA-Kauz_NUE_R3	12
132	23_N_Kauz-AA-Kauz_NUE_R1	10
133	23_N_Kauz-AA-Kauz_NUE_R2	8
134	23_N_Kauz-AA-Kauz_NUE_R3	10
135	24_C_DharwadDry_NUE_R1	1
136	24_C_DharwadDry_NUE_R2	18
137	24_C_DharwadDry_NUE_R3	18
138	24_D_DharwadDry_NUE_R1	11
139	24_D_DharwadDry_NUE_R2	14
140	24_D_DharwadDry_NUE_R3	11
141	24_N_DharwadDry_NUE_R1	9
142	24_N_DharwadDry_NUE_R2	9
143	24_N_DharwadDry_NUE_R3	8
144	25_C_RAC 875_NUE_R1	14
145	25_C_RAC 875_NUE_R2	14
146	25_C_RAC 875_NUE_R3	17
147	25_D_RAC 875_NUE_R1	9
148	25_D_RAC 875_NUE_R2	17
149	25_D_RAC 875_NUE_R3	13
150	25_N_RAC 875_NUE_R1	14
151	25_N_RAC 875_NUE_R2	10
152	25_N_RAC 875_NUE_R3	12
153	26_C_BT Schumburk_NUE_R1	23
154	26_C_BT Schumburk_NUE_R2	32
155	26_C_BT Schumburk_NUE_R3	25
156	26_D_BT Schumburk_NUE_R1	19
157	26_D_BT Schumburk_NUE_R2	23
158	26_D_BT Schumburk_NUE_R3	19
159	26_N_BT Schumburk_NUE_R1	14
160	26_N_BT Schumburk_NUE_R2	17
161	26_N_BT Schumburk_NUE_R3	17
162	27_C_Kater-1_NUE_R1	19
163	27_C_Kater-1_NUE_R2	0
164	27_C_Kater-1_NUE_R3	11
165	27_D_Kater-1_NUE_R1	11
166	27_D_Kater-1_NUE_R2	9
167	27_D_Kater-1_NUE_R3	8
168	27_N_Kater-1_NUE_R1	9
169	27_N_Kater-1_NUE_R2	6
170	27_N_Kater-1_NUE_R3	9
171	28_C_HI1500 old_NUE_R1	0
172	28_C_HI1500 old_NUE_R2	8
173	28_C_HI1500 old_NUE_R3	8
174	28_D_HI1500 old_NUE_R1	8
175	28_D_HI1500 old_NUE_R2	7
176	28_D_HI1500 old_NUE_R3	8
177	28_N_HI1500 old_NUE_R1	10
178	28_N_HI1500 old_NUE_R2	8
179	28_N_HI1500 old_NUE_R3	9
180	29_C_DBW-43_NUE_R1	13
181	29_C_DBW-43_NUE_R2	11
182	29_C_DBW-43_NUE_R3	16
183	29_D_DBW-43_NUE_R1	8
184	29_D_DBW-43_NUE_R2	8
185	29_D_DBW-43_NUE_R3	13
186	29_N_DBW-43_NUE_R1	12
187	29_N_DBW-43_NUE_R2	12
188	29_N_DBW-43_NUE_R3	19
189	2_C_MP-4010_NUE_R1	3
190	2_C_MP-4010_NUE_R2	8
191	2_C_MP-4010_NUE_R3	7
192	2_D_MP-4010_NUE_R1	0
193	2_D_MP-4010_NUE_R2	7
194	2_D_MP-4010_NUE_R3	2
195	2_N_MP-4010_NUE_R1	9
196	2_N_MP-4010_NUE_R2	8
197	2_N_MP-4010_NUE_R3	9
198	30_C_NI5439_NUE_R1	9
199	30_C_NI5439_NUE_R2	8
